# Supplementary material for: Simulated Microgravity Exposure Induces Antioxidant Barrier Deregulation and Mitochondria Enlargement in TCam-2 Cell Spheroids
Source: Cells. 2023 Aug 19;12(16):2106. doi: 10.3390/cells12162106 (PMC10453291; doi:10.3390/cells12162106)
Supplement: Supplementary file 1 [file cells-12-02106-s001.zip]

Archive with 2 entries (2 files):
- Berardini et al., Figure S1.pdf
- Berardini et al., Supplementary Table 1.pdf
